# Supplementary material for: Chemosensitization of prostate cancer stem cells in mice by angiogenin and plexin-B2 inhibitors
Source: Commun Biol. 2020 Jan 15;3:26. doi: 10.1038/s42003-020-0750-6 (PMC6962460; doi:10.1038/s42003-020-0750-6)
Supplement: Supplementary file 3 — Supplementary Data 1 [file 42003_2020_750_MOESM3_ESM.xlsx]

## Sheet: Fig 1c
Sphere number per 10,000 cells
	PC3		DU145		LNCaP
	Parent	CSC	Parent	CSC	Parent	CSC
	0.5	21.25	0.5	20	0.75	27
	0.5	23.25	0.5	17	0.75	25
			0	16	0	21

## Sheet: Fig 1d
Sphere number in various seeding densities
	Seeding density	10000		500		1000		500		100
	Cells	CSC	Parent	CSC	Parent	CSC	Parent	CSC	Parent	CSC	Parent
	Sphere numbers	31	0.3	20	0	16	0	6	0	4.3	0
		27	0.3	21	0	13	0	8	0	2	0
		28	2.3	18	0.3	14	0	9.3	0	3	0

## Sheet: Fig 1e
Sphere formation in serial passaging
	Passage	1	2	3	4	5
	Sphere number	25	27	25.3	28	25.3
		26.3	27	28.3	25.3	27
		31	26	26.3	24.3	24

## Sheet: Fig 1f
G0 percentage
	PC3		DU145		LNCaP
	Parent	CSC	Parent	CSC	Parent	CSC
	13.1	56.3	21.9	82	6.38	51.8
	9.68	69.4	6.38	89	8.62	47.4

## Sheet: Fig 1g
Relative rate of protein synthesis
	PC3		DU145		LNCaP
	Parent	CSC	Parent	CSC	Parent	CSC
	0.994	0.265	1.065	0.265	1.036	0.216
	1.006	0.191	0.935	0.26	0.964	0.213

## Sheet: Fig 1h
In vitro cell proliferation
	Time (day)	Cell number (105)
		Parent		CSC
	1	0.005	0.005	0.005	0.005
	5	0.3	0.05	0.05	0.025
	8	0.1506	0.142	0.0587	0.0316
	12	0.3416	0.3214	0.0259	0.0199
	15	0.5574	0.4492	0.0609	0.0646
	19	1.0428	0.8546	0.1502	0.1569
	21	1.3714	1.471	0.3777	0.4688
	30	3.3869	3.0868	1.674	1.4933
	34	3.6768	3.6247	2.6833	2.839
	37	4.2311	5.0733	4.8683	3.815
	41	4.5012	5.6318	4.5138	5.878
	44	5.062	5.3704	6.0496	6.0884

## Sheet: Fig 1i
In vivo tumor growth
	Time (week)	Tumor volume (mm3)
		Parent						CSC
	0	1	1	1	1	1	1	1	1	1	1
	1	13.1	0.2	22.7	7.2	7.8		0.2	8.5
	2	20.2	46.7	6.7	8.3	42.6	14.3	13.2	17.4	9	17.4
	3	23.4	92.3	111.4	101.7	32.9	220.5	163.1	9	198.8	177.1
	4	274.6	385.3	118.2	299.5	504.2	210.5	624.8	695.2	685.8
	5	178.5	744.2	461	303.1	1123.4	491.2	1281.1	1271.4	1866.6

## Sheet: Fig 1j
In vivo tumor growth (First 3 weeks)
	Time (week)	Tumor volume (mm3)
		Parent						CSC
	0	1	1	1	1	1	1	1	1	1	1
	1	13.1	0.2	22.7	7.2	7.8		0.2	8.5
	2	20.2	46.7	6.7	8.3	42.6	14.3	13.2	17.4	9	17.4
	3	23.4	92.3	111.4	101.7	32.9	220.5	163.1	9	198.8	177.1

## Sheet: Fig 1k
CSC homing to bone marrow
	Transplanted cells	Frequency in the bone marrow (%)
		PCa			mCD45
	PC3	0.286	0.292	0.361	82	77.6	79.7
	CSC	0.64	0.676	0.587	65.8	65.2	58
