# Supplementary material for: Chemosensitization of prostate cancer stem cells in mice by angiogenin and plexin-B2 inhibitors
Source: Commun Biol. 2020 Jan 15;3:26. doi: 10.1038/s42003-020-0750-6 (PMC6962460; doi:10.1038/s42003-020-0750-6)
Supplement: Supplementary file 4 — Supplementary Data 2 [file 42003_2020_750_MOESM4_ESM.xlsx]

## Sheet: Fig 2e
CK18 intensity
	Area	Optical density
		PC3 tumor	CSC tumor
	1	0.265906	0.277108
	2	0.287978	0.273225

## Sheet: Fig 2f
Syp intensity
	Area	Optical density
		PC3 tumor	CSC tumor
	1	0.273385	0.314557
	2	0.269756	0.259359
