# Supplementary material for: Chemosensitization of prostate cancer stem cells in mice by angiogenin and plexin-B2 inhibitors
Source: Commun Biol. 2020 Jan 15;3:26. doi: 10.1038/s42003-020-0750-6 (PMC6962460; doi:10.1038/s42003-020-0750-6)
Supplement: Supplementary file 5 — Supplementary Data 3 [file 42003_2020_750_MOESM5_ESM.xlsx]

## Sheet: Fig 3b
Relative ANG mRNA level in ANG knockdown cells
	Sample	ANG mRNA
		Control shRNA	ANG shRNA-E7	ANG shRNA-E4
	1	1.00038	0.18122	0.16679
	2	1.00182	0.201064	0.253604

## Sheet: Fig 3c
Relative PLXNB2 mRNA level in PLXNB2 knockdown cells
	Sample	ANG mRNA
		Control shRNA	PLXNB2 shRNA-489	PLXNB2 shRNA-549
	1	1.06106	0.380245	0.25349
	2	1.00105	0.388234	0.264255

## Sheet: Fig 3e
Cell cycle status in ANG knockdown status
	Sample	G0 (%)			S-G2-M (%)
		Control shRNA	ANG shRNA-E7	ANG shRNA-E4	Control shRNA	ANG shRNA-E7	ANG shRNA-E4
	1	63.7	21.1	20.5	33.3	76	77
	2	63.1	24.3	18	34.2	71.9	80.4

## Sheet: Fig 3f
Cell cycle status in PLXNB2 knockdown status
	Sample	G0 (%)			S-G2-M (%)
		Control shRNA	PLXNB2 shRNA-489	PLXNB2 shRNA-549	Control shRNA	PLXNB2 shRNA-489	PLXNB2 shRNA-549
	1	63.7	21.1	31.5	31.9	72.9	64.8
	2	59	25.2	34.4	34.2	68.4	60.8

## Sheet: Fig 3g
Sphere number in ANG knockdown CSCs
	Sample	Sphere number
		Control shRNA	ANG shRNA-E7	ANG shRNA-E4
	1	101	27	65
	2	91	43	46

## Sheet: Fig 3h
Sphere number in ANG knockdown CSCs
	Sample	Sphere number
		Control shRNA	PLXNB2 shRNA-489	PLXNB2 shRNA-549
	1	54	25	29
	2	49	29	34
	3	49	34	24

## Sheet: Fig 3i
Exhasion of ANG and PLXNB2 knockdown CSCs (tumor weight of passage 1 to passage 3)
	Group	Control shRNA	PLXNB2 shRNA-489	PLXNB2 shRNA-549	ANG shRNA-E7	ANG shRNA-E4
	Ratio of passage1/passage3 tumor weight	7.92	20.51	23.23	21.13	14
		4.13	15.51	6.77	17.09	5.33
		1.67	8.8	5.39	15.26	13.1
		2.29	3.63	0.74	4.78	2.67
		6.46	16.67	16.19	11.7	3.37
		4.38	13.27	6.84	8.13	3.3
		2.29	10	11.84	3.48
		0.56	5.33		0.87
