# Supplementary material for: Chemosensitization of prostate cancer stem cells in mice by angiogenin and plexin-B2 inhibitors
Source: Commun Biol. 2020 Jan 15;3:26. doi: 10.1038/s42003-020-0750-6 (PMC6962460; doi:10.1038/s42003-020-0750-6)
Supplement: Supplementary file 6 — Supplementary Data 4 [file 42003_2020_750_MOESM6_ESM.xlsx]

## Sheet: Fig 4a
Effect of ANG and PLXNB2 mAb on CSC colony formation
	Replicate	Colonny number
		Isotype IgG	ANG	mAb17	26-2F
	1	70	90	50	60
	2	66	88	51	46
	3	58	89	55	55
	4	62	80	46	47

## Sheet: Fig 4d
Effect of ANG and PLXNB2 mAbs on protein synthesis
	Replicate	Relative protein synthesis rate
		Isotype IgG	mAb17	26-2F
	1	1.1592	1.87562	1.91045
	2	0.840796	2.37811	1.74129

## Sheet: Fig 4e
Effect of ANG and PLXNB2 mAb on CSC proliferation in vitro
	Replicate	OD450 nm
		Isotype IgG	26-2F	mAb17
	1	1.13881	1.2063	1.21917
	2	1.10732	0.959136	0.916
	3	1.10148	0.908483	0.962
	4	1.08409	0.929886	0.991
	5	1.17352	0.938199	0.993
	6	0.822495	0.960658	1.233
	7	0.691536	1.3324	1.356
	8	0.782496	1.01889	1.069
	9	0.730378	1.53033	1.072
	10	0.62985	1.41119	1.414
	11	0.689921		1.517

## Sheet: Fig 4f
Effect of PLXNB2 mAb on Ki-67 positive cells
	Replicate	Ki-67 positive cells (%)
		Isotype IgG	mAb17
	1	48.6	59.9
	2	49.8	61.1

## Sheet: Fig 4g
Effect of PLXNB2 mAb on CSC proliferation
		Time (week)	OD560 nm
			Isotype IgG								mAb17
		1	0.142903	0.171222	0.12795	0.204707	0.0932801	0.243408	0.109658		0.142903	0.171222	0.12795	0.204707	0.0932801	0.243408	0.109658
		2	0.351977			0.324629			0.30984	0.330197	0.296611		0.318503	0.378491	0.323793	0.291999	0.236246	0.328185
		3	0.558252	0.48461	0.503826	0.48913	0.466965	0.433443	0.450344	0.461877	0.54498	0.541765	0.528262	0.544674	0.538286	0.515438	0.527649	0.534016
		4	0.601597		0.596848		0.601916	0.603226	0.555086	0.561697	0.649582	0.689846	0.691274	0.666794	0.697687	0.668738	0.644069	0.669672
		5	0.885424	0.802337	0.895065	0.844868	0.85872	0.805715	0.840276	0.853134		0.778388	0.803688	0.75431	0.751524	0.760584	0.769522
