# Supplementary material for: Chemosensitization of prostate cancer stem cells in mice by angiogenin and plexin-B2 inhibitors
Source: Commun Biol. 2020 Jan 15;3:26. doi: 10.1038/s42003-020-0750-6 (PMC6962460; doi:10.1038/s42003-020-0750-6)
Supplement: Supplementary file 7 — Supplementary Data 5 [file 42003_2020_750_MOESM7_ESM.xlsx]

## Sheet: Fig 5a
Sensitivity of CSC and PC3 cells to DTX and 5-FU
	Drug	Viability (%)
		PC3						CSC
	DTX	19.6081	13.3257	14.5848	15.9824	11.2729	18.1058	16.8569	23.0903	19.1022	18.7444	16.4993	18.9693	18.8771
	5-FU	14.5501	18.7278	25.7263	18.146	28.727	34.4715	41.7086	35.9248	34.6123	35.4407	32.4493	19.4022

## Sheet: Fig 5c
BCL-2 intensity in tumors derived from PC3 parent cells and CSCs
		PC3 tumors	CSC tumors
	BCL-2 intensity (OD)	0.061	1.116
		0.068	0.109
		0.064	0.096

## Sheet: Fig 5d
ANG and PLXNB2 mAbs sensitize CSC to DTX
		Time (day)	Cell viability (%)
			Isotype IgG						mAb17						26-2F
		1	100	100	100	100	100	100	100	100	100	100	100	100	100	100	100	100	100
		2	107.057	109.75	113.537	115.456	112.23	92.5522	87.7118	88.8526	80.4641	78.8656	84.6867	92.5571	105.565	100.879	105.305	114.656	87.4787
		3		119.26	120.446	98.0339			82.8697	76.3651	66.5792	65.4856	73.4055	91.9642	59.3734	65.0173	54.0957	60.4502	59.0645
		4	107.573	100.446	98.759	142.32	107.266	98.8191	57.8018	40.534	35.1221	31.4746	34.8276	40.9685	86.2602	71.1199	38.921	63.8569
		5	35.8587	42.1412	137.087	163.308	130.513	139.42	64.4956	46.7606	50.3641	57.427	51.4598	57.0128	56.0461	51.085	47.1319	52.7738	62.6656

## Sheet: Fig 5e
DTX-induced CSC apoptosis
	Replicate	Apoptosis rate (%)
		Isotype IgG	mAb17	26-2F
	1	23.5	35.3	30
	2	26.2	34.2	33
	3	25.8	41	30.5

## Sheet: Fig 5h
PLXNB2 mAb sensitizes CSC to DTX-induced apoptosis in vitro
	Replicate	TUNEL positive cell (%)
		Vehicle	DTX	mAb17	DTX+mAb17
	1	0.23	0.3	0.99	1.41
	2	0.12	0.27	0.43	1.19
	3			0.89
