# Supplementary material for: Chemosensitization of prostate cancer stem cells in mice by angiogenin and plexin-B2 inhibitors
Source: Commun Biol. 2020 Jan 15;3:26. doi: 10.1038/s42003-020-0750-6 (PMC6962460; doi:10.1038/s42003-020-0750-6)
Supplement: Supplementary file 8 — Supplementary Data 6 [file 42003_2020_750_MOESM8_ESM.xlsx]

## Sheet: Fig 6a
PLXNB2 mAb17 sensitives CSC timors to DTX in vivo
	Time (week)	Tumor volume (mm3)
		Control																mAb17																			DTX (10 mg/kg)
	1	206.4	121.9	78.3	39.5	171.5	256	6.069	22.5835	101.92	114.873	259.002	147.942	109.651	171.088	0	7.2	222.6	156.5	121	28.4	284.491	100.719	96.228	81.461	58.752	120.6	193.55	32.368	91.854	118.354	0	27.744	5	0	0	61.852	27.216	64.512	104.284	222.912	245.134	109.651	134.018	176.62	177.315	43.3485	113.132	69.5835
	2	640	249.3	534.5	176.4	740.096	953.127	419.2	677.6	1183	670.68	368	233.046	945.562	653.455	556.668	534.668	775	913.4	715.3	150.8	704.114	209.274	868.618	483.181	264.236	708.97	1116	255.343	827.477	488.469	201.64	265.716	210.9	196	124.93	676	320	161.448	1364.66	554.7	909.72	651.688	505.6	533.022	810.832	178.024	1501.59	377.257
	3	1597.05	940.992	1566.73	859.1	1250	1694.62	1406.28	2625.12	1028.5	554.7	2573.21	1098.31	1800	864	553.309	1093.75	3106.32	950	256.003	1068.63	1405.7	425.88	1175.84	1019.83	865.536	2205.47	1738.89	523.224	2220.1	1885.42	610	843.413		425.27	219.375	1346.7	1078.94	529.92	2521.6	1170.41	1779.06	920.465	967.572	738.1	968	347.612	1658.88	739.508
	4	1448.1	3807	5326.3	517.979	1867.5	1669.72	1282.26	1200.21	1635.92	2803.2	3764.47	1357.76	1618.92	1157.65	1044.78	1986.94	1492.99	4693	196.8	196.8	706.88	1952.88	773.445	1881.74	1473.37	1169.62	3057.51	2295.51	470.936	3289.55	1836.77	539.055	605.43			1660.94	1555.2	500.175	2578.66	1108.08	2924.1	746.496	1049.76	1183	1220.18		2137.12	975.925
[truncated: 35 more columns]

## Sheet: Fig 6b
PLXNB2 mAb delays tumor recurrence
	Post-treatment time (Day)	Tumor volume (mm3)
		DTX-treated tumors				DTX/mAb17-treated tumors
	1	48.4	21.4375	30.625	37.2645	42.336	0	19.0575	0	47.628	23.8875
	7	414.05	123.462	178.024	243.36	77.2475	0	72.03	0	109.76	31.487
	9	751.581	282.906	320	465.52	191.558	62.5	249.444	90.944	138.915	86.022
	11	362.812	826.562	496.375	588.06	130.235	69.629	361.978	154.791	180.336	86.528
	14	638.067	1556.07	889.785	938.975	240.944	100.719	595.448	252.486	320	122.4
	16	811.512	2052.09	1226.56	1314.64	440.128	126.15	586.625	339.2	419.813	153
	19					565	207.831	995.744	429.792	791.678	163.8
	23					1158.7	426.275	930	562.176	1072.58	356.224

## Sheet: Fig 6c
CSC markers in recurrent tumors
	Genes	Expression level (%)
		DTX			DTX+mAb17
	ANG	98	97	105	125	140	186
	PLXNB2	70	90	140	80	130	140
	CD49f	85	127	88	93	89	165
	CD133	89	118	93	84	115	120
	CD24	130	72	98	97	87	79
	CD44	100	78	122	89	89	125

## Sheet: Fig 6d
Effect of PLXNB2 mAb on CSC differentiation in vivo
	Slide	Fold increase (mAb vs PBS)
		CK5	CK18	SYP
	1	1.51923	4.15878	19.4489
	2	10.5449	11.7852	20.2521

## Sheet: Fig 6e
Effect of PLXNB2 mAb on DTX-induced PARP and caspase 6 activation in vivo
	Protein	OD
		PBS	DTX	DTX + mAb17
	Cleaved PARP	0.0732945	0.0806142	0.09691
		0.0599916	0.0781129	0.102265
		0.0674864	0.0791812	0.0954223
	Cleaved Caspase 6	0.0209339	0.0207552	0.0334442
		0.0209339	0.0198629	0.0279606
		0.0157817	0.0175514	0.0474639

## Sheet: Fig 6f
PLXNB2 mAb17 sensitizes CSC to DTX-induced apoptosis in vivo
	Group	Vehicle	DTX	mAb17	DTX+mAb17
	TUNEL positive rate (%)	2.8	11.6	23.6221	39.7778
		2	8.69565	25.5556	41.1924
