# Supplementary material for: Chemosensitization of prostate cancer stem cells in mice by angiogenin and plexin-B2 inhibitors
Source: Commun Biol. 2020 Jan 15;3:26. doi: 10.1038/s42003-020-0750-6 (PMC6962460; doi:10.1038/s42003-020-0750-6)
Supplement: Supplementary file 9 — Supplementary Data 7 [file 42003_2020_750_MOESM9_ESM.xlsx]

## Sheet: Fig 7a
Small RNA in CSCs and parent cells
		Cells	Small RNA level
			Parent			CSC
		PC3	1.03081	0.913482	1.05571	1.28456	1.14527	1.31661
		DU145	0.993524	0.929864	1.07661	2.47988	2.25698	2.54865
		LNCaP	1.02114	0.931144	1.04771	1.27579	1.12863	1.16392

## Sheet: Fig 7b
Effect of ANG on small RNA in CSCs and parent cells
	Cells	Small RNA level
		PBS			ANG
	Parent	0.256269	0.489804	0.384702	0.0275911	0.229004	0.149947
	CSC	0.844527	1.1512	1.00427	1.47967	1.77782	1.61846

## Sheet: Fig 7d
3'-end fragments of 5S rRNA in CSCs and parent cells
	Cells	3'-end fragments of 5S rrNA
		Parent			CSC
	PC3	0.923623	0.992609	1.08377	4.06118	4.47616	4.58301
	DU145	0.913391	0.97774	1.10887	1.54707	1.71351	1.84139
	LNCaP	0.889595	1.02341	1.08699	2.88021	2.79432	2.89129

## Sheet: Fig 7e
3'-end fragment of 5S rRNA in ANG and PLXNB2 knockdown CSCs
	Samples	Control shRNA	ANG shRNA-E7	ANG shRNA-E4	PLXNB2 shRNA-489	PLXNB2 shRNA-549
	3'-end rRNA	0.941513	0.132882	0.220567	0.383677	0.282833
		1.00558	0.14645	0.248466	0.429763	0.318891
		1.05291	0.165229	0.257599	0.469572	0.344724
