# Supplementary material for: Chemosensitization of prostate cancer stem cells in mice by angiogenin and plexin-B2 inhibitors
Source: Commun Biol. 2020 Jan 15;3:26. doi: 10.1038/s42003-020-0750-6 (PMC6962460; doi:10.1038/s42003-020-0750-6)
Supplement: Supplementary file 10 — Supplementary Data 8 [file 42003_2020_750_MOESM10_ESM.xlsx]

## Sheet: Fig 8b
Effect of 5S RNA fragments on sphere formation
	Sample	Scramble RNA	5S rRNA	5'-end 5S rRNA	3'-end 5S rRNA
	Sphere number	3.33333	4	5	100
		3	3.66667	5.66667	89.3333

## Sheet: Fig 8c
Effect of 5S RNA fragments on protein synthesis
	Sample	Scramble RNA	5S rRNA	5'-end 5S rRNA	3'-end 5S rRNA
	Relative rate of protein synthesis	1.05674	0.835796	0.937463	0.708121
		0.943256	0.71285	0.826339	0.651377
		1.00619	1.12941	1.02564	0.718885
		1	1.1418	1.01944	0.712693
		0.993808	1.1418	1.02564	0.694118

## Sheet: Fig 8e
Effect of 5S rRNA fragment on cheno-resistance
	Time (day)		Tumpor volume (mm3)
		Scramble RNA			5S rRNA			5'-end 5S rRNA			3'-end 5S rRNA
	20	0	0	0	0	0	0	0	0	0	0	0	0
	25	27.436	31.487	29.602	21.386	57.434	94.1015	219.284	102.344	42.592	13.5	0	0
	30	67.8375	95.506	171.5	146.072	196	169.2	432.45	405	135.168	28.175	4	16.3995
	33	442.225	298.526	128.335	392.85	368.562	289.1	600	502.2	215.126	58.5385	4	46.464
	37	639.45	623.971	196.2	786.5	740.602	498.525	1041.88	975.821	323.783	196.992	26.011	98.3125
	39	714.618	623.971	238.713	928.464	650	580.608	930.25	1257.53	299.568	268.8	65.664	112.694
	41	375.584	623.971	185.02	585	760.725	377.6	641.52	819.95	231.04	208.088	56.7	75
	45	166.635	302.688	238.464	288	445.5	457.65	864	550.525	75	191.1	63.75	77.2475
	Group	Scramble RNA			5S rRNA			5'-end 5S rRNA			3'-end 5S rRNA
	Inhibition (%)	57.6433	61.7828	30.1943	50.7089	31.4615	50.3968	40.8197	31.2936	74.9639	28.9062	2.91484	31.4538
