# Supplementary material for: Chemosensitization of prostate cancer stem cells in mice by angiogenin and plexin-B2 inhibitors
Source: Commun Biol. 2020 Jan 15;3:26. doi: 10.1038/s42003-020-0750-6 (PMC6962460; doi:10.1038/s42003-020-0750-6)
Supplement: Supplementary file 11 — Supplementary Data 9 [file 42003_2020_750_MOESM11_ESM.xlsx]

## Sheet: Fig 9a
Effect of ANG on small RNA in P19 cells
	ANG (μg/ml)	0	0.2	0.4	0.6	0.8	1
	Small RNA	1.1179	1.58093	4.46189	4.30412	6.36388	8.833
		0.950043	0.685698	4.71843	4.54734	7.07869	9.7602
		0.920735	1.26082	4.80445	4.59149	7.10001	9.92844
		1.01132	0.845942	4.61985	4.31059	6.93406	9.69664

## Sheet: Fig 9b
Effect of ANG on 3'-endfragments of 5S rRNA
	Sample	PBS	ANG
	3'-end 5S rRNA	0.972711	1.59321
		1.02729	1.79985

## Sheet: Fig 9c
Effect of 5S rRNA fragments on p19 cell proliferation
	Time (day)	Cell number (105)
		Scramble RNA		5S rRNA		5'-end 5S rRNA		3'-end 5S rRNA
	1	0.1	0.1	0.1	0.1	0.1	0.1	0.1	0.1
	2	0.312	0.2989	0.269	0.2734	0.25	0.27287	0.147	0.15
	3	0.5968	0.583	0.5164	0.4958	0.5704	0.5564	0.2742	0.3022
	4	1.6064	1.6444	1.1018	1.135	1.6488	1.6742	0.5696	0.5634
	5	2.197	2.0994	1.5412	1.557	2.3044	2.272	0.8608	0.8054

## Sheet: Fig 9d
Effect of 5S rRNA fragments on protein synthesis in P19 cells
	Samples	Scramble RNA	5'-end 5S rRNA	5S rRNA	3'-end 5S rRNA
	Protein synthesis (cpm/μg protein/2h)	0.826831	0.890119	0.614534	0.691871
		0.727764	0.787413	1.16079	0.569119
		0.777298	0.916746	0.921801	0.643514

## Sheet: Fig 9e
Effect of 5S rRNA fragments on P19 sphere formation
	Sample	Scramble RNA	5S rRNA	5'-end 5S rRNA	3'-end 5S rRNA
	Sphere number	7	13	10	85
		9	16	10	95
