# Supplementary material for: Chemosensitization of prostate cancer stem cells in mice by angiogenin and plexin-B2 inhibitors
Source: Commun Biol. 2020 Jan 15;3:26. doi: 10.1038/s42003-020-0750-6 (PMC6962460; doi:10.1038/s42003-020-0750-6)
Supplement: Supplementary file 12 — Supplementary Data 10 [file 42003_2020_750_MOESM12_ESM.xlsx]

## Sheet: Fig S1a
In vitro growth of DU145 parent cells and CSCs
	Time (day)	Cell number (105)
		Parent		CSC
	1	0.005	0.005	0.005	0.005
	3	0.0325	0.0228	0.0063	0.0186
	7	0.1093	0.0893	0.1231	0.1274
	10	0.4961	0.4053	0.3965	0.3834
	17	1.8949	1.7294	1.2176	1.0505
	21	3.5758	3.4135	3.9325	3.9163
	23	4.1882	3.8411	4.6847	4.5331
	25	4.0875	3.9975	4.9842	4.8795

## Sheet: Fig S1b
In vitro growth of LNCaP parent cells and CSCs
	Time (day)	Cell number (105)
		LNCaP		CSC
	1	0.005	0.005	0.005	0.005
	5	0.1	0.2	0.1	0.05
	8	0.3071	0.3233	0.1769	0.1586
	12	0.6526	0.6295	0.2048	0.2051
	15	0.8562	0.8542	0.79	0.7829
	19	1.2924	1.2961	3.373	3.1638
	21	1.6798	1.5504	4.1732	4.1886
	26	2.9666	2.7164	4.9125	5.1907

## Sheet: Fig S3b
AR mRNA levels in parent cells and CSCs
	Cells	LNCaP		PC3		DU145
		Parent	CSC	Parent	CSC	Parent	CSC
	AR mRNA level	1.03288	0.00183501	1.01396	2.26054	1.33793	0.339936
		1.04729	0.0041577	1.12506	2.38943	0.747425	0.583714
		0.92445	0.00579892	0.876606	2.06575		0.897095

## Sheet: Fig S3c
AR mRNA level in CSC cells and tumors
	Sample	CSC Cell	CSC Tumor
	AR mRNA level	1.01162	9.36103
		1.0693	10.1027
		0.92445	10.315

## Sheet: Fig S3d
AR mRNA level in PC3 cells and tumors
	Sample	PC3 Cell	PC3 Tumor
	AR mRNA level	1.01396	727.431
		1.12506	620.233
		0.876606	438.571

## Sheet: Fig S4a
Percent of CD49f positive cells
		Parent		CSC
	PC3	43.8	40.5	81.5	80.3
	DU145	57.6	57	98	98.4
	LNCaP	70	69.7	96.9	96.7

## Sheet: Fig S4b
Percent of CD133 positive cells
		Parent		CSC
	PC3	74.2	72	15.8	14.8
	DU145	88	86.9	45.1	43.6
	LNCaP	75.9	74.8	42.3	42.4

## Sheet: Fig S4c
Percent of ALDH positive cells
		Parent				CSC
	PC3	33.6	38.2			100	100
	DU145	0.517	0.484	1.09	1.06	1.24	1.16	0.211	0.219
	LNCaP	0.565	0.215	1.41	1.17	0.834	0.969	0.202	0.241

## Sheet: Fig S4d
Percent of CD24 positive cells
		Parent		CSC
	PC3	92.5	78.8	0.61	1.45	1.29
	DU145	2.23	2.38	5.98	5.7	5.67
	LNCaP	15.6	15.2	6.31	6.01	5.87

## Sheet: Fig S4e
Percent of CD44 positive cells
		Parent			CSC
	PC3	76.8	80		0.2	0.1
	DU145	58.8	75	82.2	7.8	7.37	8.82
	LNCaP	41.1	37.7		77.8	77.4

[truncated: 17 more sheets: Fig S4f, Fig S4g, Fig S5a, Fig S5b, Fig S5c, Fig S6a, Fig S6b, Fig S6c, Fig S6d, Fig S6e, Fig S6f, Fig S7a, Fig S7b, Fig S7c, Fig S7d, Fig S7e, Fig S7a and S7b]
